# Supplementary material for: Real-Time Approach to Flow Cell Imaging of Candida albicans Biofilm Development
Source: J Fungi (Basel). 2017 Mar 6;3(1):13. doi: 10.3390/jof3010013 (PMC5715965; doi:10.3390/jof3010013)
Supplement: Supplementary file 1 [file jof-03-00013-s001.zip]

Archive with 9 entries (8 files):
- jof-176102-suppl/
- jof-176102-suppl/4.jof-176102-suppl.-legend.pdf
- jof-176102-suppl/Video S1.wmv
- jof-176102-suppl/Video S2.wmv
- jof-176102-suppl/Video S3.wmv
- jof-176102-suppl/Video S4.wmv
- jof-176102-suppl/Video S5.wmv
- jof-176102-suppl/Video S6.wmv
- jof-176102-suppl/Video S7.wmv
